# Supplementary material for: Impact of COL6A4P2 gene polymorphisms on the risk of lung cancer: A case-control study
Source: PLoS One. 2021 May 21;16(5):e0252082. doi: 10.1371/journal.pone.0252082 (PMC8139505; doi:10.1371/journal.pone.0252082)
Supplement: S4 Table — (XLSX) [file pone.0252082.s004.xlsx]

## Sheet: genotype
Genotyping results of all participants
Participant	SNP ID
	rs11914893	rs34445363	rs61733464	rs7625942	rs77941834
case	A	G	G	A	T
case	A	G	GA	AG	T
case	A	GA	G	A	T
case	CA	G	G	AG	T
case	CA	G	GA	G	T
case	A	GA	G	A	AT
case	CA	G	G	A	T
case	A	G	GA	AG	T
case	A	G	GA	AG	T
case	A	GA	GA	AG	AT
case	A	G	GA	AG	T
case	A	G	G	A	T
case	A	G	G	A	T
case	A	G	GA	AG	T
case	A	GA	GA	AG	T
case	CA	G	GA	A	T
case	A	GA	G	A	A
case	A	GA	GA	AG	AT
case	A	G	GA	AG	T
case	CA	G	G	A	T
case	CA	GA	G	A	AT
case	CA	G	GA	AG	T
case	A	G	GA	AG	T
case	A	G	A	G	T
case	A	G	GA	AG	T
case	A	GA	G	A	T
case	A	G	GA	AG	T
case	A	GA	G	A	AT
case	A	G	G	A	T
case	A	G	G	A	T
case	A	G	G	A	T
case	A	G	A	G	T
case	CA	G	G	A	T
case	A	G	G	A	T
case	A	G	G	A	T
case	A	A	G	A	AT
case	A	G	GA	AG	T
case	A	G	GA	AG	T
case	A	GA	GA	AG	T
case	A	G	GA	AG	T
case	A	GA	G	AG	A
case	A	GA	G	A	T
case	A	GA	G	A	AT
case	A	G	G	A	T
case	A	A	G	A	A
case	A	A	G	A	AT
case	A	G	G	A	T
case	A	G	GA	G	T
case	CA	GA	G	A	T
case	A	G	G	A	T
case	A	G	A	G	T
case	C	G	G	AG	T
case	A	GA	G	A	AT
case	A	G	G	A	T
case	A	A	G	A	A
case	A	G	GA	A	T
case	A	GA	G	A	AT
case	A	G	G	A	T
case	A	G	G	A	T
case	A	G	G	A	T
case	A	GA	G	A	T
case	A	G	G	A	T
case	A	G	G	A	T
case	A	GA	G	A	AT
case	A	G	G	A	T
case	A	G	G	A	T
case	A	GA	G	A	AT
case	A	A	G	A	A
case	A	GA	G	A	T
case	CA	G	G	A	T
case	A	G	G	A	T
case	A	GA	GA	AG	T
case	CA	G	G	A	T
case	A	GA	G	A	T
case	CA	G	G	A	T
case	CA	GA	G	A	AT
case	A	G	G	AG	T
case	A	GA	G	A	AT
case	A	G	A	G	T
case	A	GA	GA	AG
case	A	GA	G	AG	T
case	A	G	G	A	T
case	A	GA	G	AG	T
case	A	A	GA	A	AT
case	A	GA	G	A	T
case	A	G	G	A	T
case	A	GA	G	A	T
case	CA	GA	G	A	AT
case	A	G	GA	AG	T
case	A	G	GA	AG	T
case	A	GA	G	A	AT
case	A	G	GA	AG	T
case	A	G	G	A	T
case	A	GA	G	A	T
case	CA	G	G	A	T
case	A	G	G	AG	T
case	CA	GA	G	A	T
case	A	G	GA	AG	T
case	A	G	G	A	T
case	A	GA	G	A	AT
case	A	GA	G	A	AT
case	A	G	G	A	T
case	A	GA	G	AG	AT
case	A	GA	G	A	AT
case	A	G	GA	AG	T
case	CA	GA	G	A	T
case	A	G	GA	AG	T
case	A	GA	G	A	T
case	A	G	GA	AG	T
case	A	G	GA	AG	T
case	A	G	G	A	T
case	A	A	G	A	AT
case	A	G	GA	AG	T
case	A	GA	G	A	AT
case	A	A	G	A	A
case	A	GA	G	A	T
case	CA	G	GA	AG	T
case	A	G	G	A	T
case	A	G	GA	AG	T
case	A	GA	GA	AG	T
case	A	G	GA	AG	T
case	A	G	G	AG	T
case	A	GA	G	A	T
case	CA	G	GA	AG	T
case	A	G	GA	AG	T
case	A	G	GA	AG	T
case	CA	G	G	A	T
case	A	G	G	A	T
case	A	G	G	AG	T
case	A	GA	GA	AG	AT
case	CA	G	G	A	T
case	CA	G	G	AG	T
case	A	GA	G	A	T
case	A	GA	G	A	AT
case	A	G	G	A	T
case	A	A	G	A	AT
case	A	G	A	G	T
case	CA	GA	G	A	AT
case	A	GA	G	A	AT
case	A	G	G	A	T
case	A	GA	G	A	AT
case	A	G	GA	AG	T
case	A	GA	G	A	T
case	CA	G	G	A	T
case	A	GA	G	A	T
case	A	G	G	A	T
case	A	A	G	A	AT
case	A	GA	G	A	AT
case	A	A	G	A	T
case	CA	G	G	A	T
case	CA	G	G	A	T
case	A	GA	G	A	AT
case	C	G	G	A	T
case	A	GA	G	A	T
case	A	G	GA	AG	T
case	A	G	G	A	T
case	A	GA	G	A	AT
case	A	G	GA	AG	T
case	A	A	G	A	A
case	A	GA	G	A	T
case	A	G	G	A	T
case	A	G	A	G	T
case	A	GA	GA	AG	AT
case	A	G	GA	AG	T
case	A	GA	GA	AG	AT
case	A	G	A	G	T
case	A	G	GA	AG	T
case	A	GA	G	A	AT
case	A	A	G	A	AT
case	A	G	GA	AG	T
case	A	GA	G	A	AT
case	CA	GA	G	A	AT
case	C	G	G	A	T
case	A	GA	G	A	T
case	CA	G	GA	AG	T
case	A	GA	G	A	AT
case	A	G	GA	AG	T
case	A	G	GA	AG	T
case	A	G	GA	AG	T
case	CA	G	G	A	T
case	A	GA	G	A	AT
case	A	G	GA	AG	T
case	A	G	G	A	T
case	A	G	G	AG	T
case	CA	G	G	AG	T
case	A	GA	G	A	AT
case	A	G	A	G	T
case	CA	G	GA	A	T
case	A	G	G	A	T
case	A	G	G	A	T
case	A	G	G	A	T
case	A	GA	G	A	AT
case	A	GA	G	A	AT
case	CA	G	G	A	T
case	CA	G	G	A	T
case	A	G	G	A	T
case	A	GA	GA	AG	T
case	A	GA	G	A	T
case	A	GA	G	A	T
case	A	G	GA	AG	T
case	A	G	G	A	T
case	A	GA	G	A	AT
case	CA	G	G	AG	T
case	CA	G	G	A	T
case	A	G	G	A	T
case	CA	G	G	AG	T
case	A	GA	G	A	AT
case	A	G	G	AG	T
case	A	GA	G	A	T
case	A	GA	G	A	T
case	A	G	GA	G	T
case	A	GA	GA	AG	T
case	A	GA	GA	AG	AT
case	A	GA	G	A	T
case	A	G	GA	AG	T
case	A	G	A	AG	T
case	A	G	G	A	T
case	A	GA	G	A	AT
case	A	G	GA	AG	T
case	CA	G	G	A	T
case	CA	G	GA	AG	T
case	A	G	GA	AG	T
case	A	G	G	A	T
case	A	GA	G	A	T
case	A	A	G	A	T
case	A	GA	G	A	T
case	A	GA	G	A	A
case	CA	G	G	A	T
case	A	G	GA	AG	T
case	A	GA	G	A	AT
case	A	G	G	AG	T
case	A	G	GA	AG	T
case	CA	G	GA	AG	T
case	A	GA	G	A	AT
case	A	GA	G	A	T
case	A	G	A	G	T
case	CA	G	G	A	T
case	A	G	G	A	T
case	A	G	G	AG	T
case	A	G	G	A	T
case	CA	GA	G	A	AT
case	A	G	G	A	T
case	CA	GA	G	A	T
case	A	G	A	G	T
case	A	G	G	AG	T
case	A	GA	G	A	T
case	A	G	G	A	T
case	A	G	G	A	T
case	A	G	GA	AG	T
case	A	G	G	A	T
case	A	G	GA	AG	T
case	C	G	G	A	T
case	A	GA	G	A	AT
case	A	G	GA	AG	T
case	A	G	GA	AG	T
case	CA	G	GA	AG	T
case	A	G	G	A	T
case	A	G	GA	AG	T
case	CA	GA	G	A	AT
case	CA	G	GA	G	T
case	A	A	G	A	AT
case	A	GA	GA	AG	T
case	A	G	GA	AG	T
case	A	G	G	A	T
case	A	G	GA	AG	T
case	A	GA	G	A	T
case	A	GA	G	A	AT
case	A	GA	G	A	T
case	CA	G	G	A	T
case	A	G	GA	AG	T
case	CA	G	G	A	T
case	A	G	G	AG	T
case	A	GA	G	A	T
case	A	GA	G	A	T
case	CA	G	G	A	AT
case	CA	G	G	A	T
case	A	G	G	AG	T
case	A	GA	G	A	AT
case	CA	G	G	AG	T
case	A	G	G	A	T
case	A	A	G	A	A
case	A	GA	G	A	T
case	A	G	GA	AG	T
case	A	G	GA	AG	T
case	A	GA	G	A	T
case	A	GA	G	A	AT
case	A	G	GA	AG	T
case	A	G	GA	AG	T
case	A	G	G	A	T
case	A	G	GA	AG	T
case	A	G	G	A	T
case	A	GA	GA	AG	T
case	A	G	GA	G	T
case	C	G	G	A	T
case	A	G	GA	AG	T
case	A	G	G	A	T
case	A	GA	GA	AG	AT
case	CA	GA	G	A	AT
case	A	G	GA	AG	T
case	A	A	G	A	T
case	A	A	G	A	AT
case	A	G	G	A	T
case	A	GA	G	A	T
case	A	GA	GA	AG	AT
case	A	G	GA	AG	T
case	A	GA	G	A	AT
case	A	G	GA	AG	T
case	CA	G	GA	AG	T
case	A	G	GA	G	T
case	A	GA	G	A	AT
case	CA	GA	G	A	AT
case	A	G	G	A	T
case	A	A	G	A	T
case	A	GA	GA	AG	AT
case	A	G	GA	AG	T
case	A	G	G	A	T
case	A	GA	G	A	T
case	CA	G	G	AG	T
case	A	G	G	AG	T
case	A	GA	G	A	AT
case	A	GA	G	A	T
case	A	GA	GA	AG	AT
case	A	G	G	A	T
case	A	GA	G	A	T
case	A	GA	GA	AG	T
case	A	G	G	A	T
case	A	GA	G	A	T
case	CA	G	G	AG	T
case	A	G	GA	AG	T
case	A	A	G	A	A
case	A	G	G	A	T
case	CA	G	G	A	T
case	A	G	GA	AG	T
case	A	GA	GA	AG	T
case	A	GA	GA	AG	T
case	A	G	GA	AG	T
case	A	G	GA	AG	T
case	A	GA	G	A	T
case	A	G	G	A	T
case	A	G	GA	AG	T
case	CA	G	GA	AG	T
case	A	G	G	A	T
case	A	G	G	A	T
case	CA	GA	G	A	T
case	A	A	G	A	A
case	A	G	G	A	T
case	A	G	GA	AG	T
case	A	G	GA	AG	T
case	A	G	G	A	T
case	A	GA	GA	AG	AT
case	A	G	G	A	T
case	A	G	G	A	T
case	A	G	G	A	T
case	A	GA	GA	AG	AT
case	CA	G	G	AG	T
case	A	GA	G	A	T
case	CA	G	G	A	T
case	A	GA	GA	AG	AT
case	C	G	G	A	T
case	CA	G	G	A	T
case	A	G	G	A	T
case	CA	G	G	AG	T
case	CA	G	G	A	T
case	A	GA	GA	A	AT
case	A	GA	G	A	T
case	A	GA	G	A	AT
case	A	G	G	A	T
case	A	G	G	A	T
case	CA	G	G	A	T
case	A	GA	GA	AG	T
case	A	GA	G	A	T
case	A	G	A	G	T
case	A	G	G	A	T
case	A	GA	G	A	T
case	C	G	G	A	T
case	A	GA	G	AG	AT
case	A	GA	G	A	T
case	A	G	GA	AG	T
case	CA	G	G	A	T
case	A	GA	G	A	T
case	CA	G	GA	AG	T
case	A	G	G	A	T
case	A	G	G	A	T
case	A	GA	G	A	AT
case	A	G	G	A	T
case	A	GA	G	A	AT
case	CA	G	GA	AG	T
case	A	G	G	A	T
case	A	G	GA	AG	T
case	A	G	G	A	T
case	A	G	GA	G	T
case	A	G	G	A	T
case	A	G	G	A	T
case	A	G	A	G	T
case	CA	G	G	A	T
case	CA	G	G	A	T
case	CA	G	G	A	T
case	CA	G	GA	G	T
case	A	G	GA	AG	T
case	A	GA	G	A	T
case	CA	G	GA	AG	T
case	CA	GA	G	AG	T
case	CA	G	G	AG	T
case	A	G	GA	AG	T
case	A	G	GA	AG	T
case	A	G	G	A	T
case	A	G	GA	AG	T
case	CA	G	G	A	T
case	CA	G	G	A	T
case	A	A	G	A	T
case	A	G	GA	AG	T
case	A	GA	G	A	AT
case	A	G	G	AG	T
case	A	GA	G	A	T
case	A	GA	GA	AG	AT
case	A	G	A	G	T
case	A	G	GA	AG	T
case	CA	G	G	A	T
case	A	GA	G	A	AT
case	CA	G	G	AG	T
case	A	G	GA	AG	T
case	A	GA	G	A	AT
case	A	G	A	G	T
case	A	GA	G	A	AT
case	A	G	G	A	AT
case	A	G	A	G	T
case	A	G	G	A	T
case	A	G	GA	AG	T
case	A	GA	GA	AG	AT
case	CA	G	G	AG	T
case	A	G	GA	AG	T
case	A	G	G	A	T
case	CA	G	G	A	T
case	A	G	G	A	T
case	A	G	A	G	T
case	A	G	G	A	T
case	A	G	GA	AG	T
case	CA	GA	G	A	T
case	A	G	A	G	T
case	A	G	GA	AG	T
case	A	G	GA	AG	T
case	A	G	GA	AG	T
case	A	GA	G	A	T
case	CA	G	G	A	T
case	A	G	GA	A	T
case	A	G	G	A	T
case	A	GA	G	A	T
case	A	G	G	A	T
case	A	G	GA	AG	T
case	A	G	G	A	T
case	A	GA	GA	AG	AT
case	A	G	G	A	T
case	A	G	G	A	T
case	A	G	GA	AG	T
case	A	GA	G	A	AT
case	CA	GA	G	A	T
case	A	GA	GA	AG	T
case	CA	G	G	A	T
case	CA	G	G	AG	T
case	A	G	G	A	T
case	A	G	GA	AG	T
case	A	G	GA	AG	T
case	A	A	G	A	AT
case	A	G	G	A	T
case	A	G	G	A	T
case	A	G	GA	AG	T
case	A	GA	G	A	AT
case	A	GA	GA	AG	AT
case	CA	G	G	A	T
case	A	GA	G	A	AT
case	A	G	G	A	T
case	CA	G	G	AG	T
case	A	GA	G	A	AT
case	A	G	GA	AG	T
case	A	GA	GA	AG	T
case	CA	G	G	A	T
case	A	G	GA	AG	T
case	A	GA	G	A	AT
case	A	GA	G	A	AT
case	CA	GA	G	A	AT
case	A	GA	G	A	T
case	CA	G	G	A	T
case	A	GA	GA	AG	T
case	CA	GA	G	A	T
case	A	G	G	A	T
case	A	G	G	A	T
case	CA	GA	G	AG	AT
case	CA	GA	G	A	AT
case	A	G	GA	AG	T
case	A	G	G	A	T
case	A	G	G	A	T
case	A	GA	G	A	T
case	A	GA	G	A	AT
case	A	GA	G	A	T
case	A	GA	G	A	T
case	A	G	GA	AG	T
case	A	GA	G	A	AT
case	A	G	A	G	T
case	A	G	G	A	T
case	A	GA	G	A	AT
case	A	G	A	G	T
case	CA	GA	G	A	T
case	A	A	G	A	A
case	CA	G	G	A	T
case	A	GA	G	A	T
case	A	G	G	A	T
case	A	GA	G	A	AT
case	A	G	G	A	T
case	A	G	G	A	T
case	A	GA	GA	AG	AT
control	A	GA	G	A	AT
control	A	G	G	A	T
control	CA	G	GA	AG	T
control	CA	G	G	AG	T
control	A	G	GA	AG	T
control	A	G	G	A	T
control	CA	G	GA	AG	T
control	A	G	G	A	T
control	A	G	A	G	T
control	A	G	GA	AG	T
control	A	G	A	G	T
control	A	G	A	G	T
control	A	GA	GA	AG	AT
control	A	GA	G	A	T
control	CA	G	G	A	T
control	A	GA	G	A	AT
control	A	G	GA	AG	T
control	A	G	G	A	T
control	A	GA	G	A	T
control	A	G	GA	AG	T
control	A	G	GA	AG	T
control	A	G	G	A	T
control	A	G	G	A	T
control	A	G	GA	AG	T
control	A	GA	G	A	AT
control	A	G	A	G	T
control	CA	G	G	A	T
control	A	GA	G	A	T
control	A	G	GA	AG	T
control	CA	G	G	A	T
control	A	GA	G	A	AT
control	A	GA	GA	AG	AT
control	A	GA	G	A	T
control	A	G	GA	AG	T
control	A	G	GA	AG	T
control	A	A	G	A	A
control	A	G	GA	AG	T
control	A	G	GA	AG	T
control	A	G	GA	AG	T
control	A	G	G	A	T
control	A	GA	G	A	T
control	C	G	G	A	T
control	A	G	G	A	T
control	A	G	G	A	T
control	CA	G	G	A	T
control	A	G	G	A	T
control	A	G	GA	AG	T
control	CA	G	G	A	T
control	A	GA	G	A	AT
control	CA	GA	G	A	T
control	CA	G	G	AG	T
control	A	G	GA	AG	T
control	A	A	G	A	AT
control	A	GA	G	A	AT
control	CA	G	G	A	T
control	A	GA	G	A	AT
control	A	GA	G	A	AT
control	A	G	GA	AG	T
control	A	G	GA	AG	T
control	A	G	GA	AG	T
control	A	G	G	A	T
control	A	G	A	G	T
control	A	GA	GA	AG	AT
control	CA	GA	G	AG	AT
control	A	GA	GA	AG	T
control	CA	G	G	A	T
control	CA	GA	G	A	AT
control	CA	G	G	A	T
control	A	GA	G	A	T
control	A	G	G	A	T
control	A	A	G	A	T
control	A	G	G	A	T
control	A	G	A	AG	T
control	A	G	G	A	T
control	A	G	G	A	T
control	A	G	G	A	T
control	A	GA	G	A	T
control	A	G	G	A	T
control	A	GA	G	A	T
control	A	GA	G	A	AT
control	CA	GA	G	AG	T
control	CA	GA	G	A	AT
control	A	GA	G	A	T
control	A	GA	G	A	T
control	CA	G	G	A	T
control	CA	G	G	A	T
control	A	G	GA	AG	T
control	A	G	A	G	T
control	A	G	GA	AG	T
control	A	G	G	A	T
control	A	G	GA	AG	T
control	A	GA	G	A	AT
control	A	G	G	A	T
control	CA	GA	G	A	AT
control	A	GA	G	A	T
control	A	G	G	A	T
control	A	G	G	A	T
control	A	G	GA	AG	T
control	A	GA	GA	AG	T
control	A	GA	G	A	AT
control	A	G	G	AG	T
control	A	GA	G	A	AT
control	A	G	G	A	T
control	A	GA	GA	AG	AT
control	A	G	G	A	T
control	A	G	G	A	T
control	A	GA	G	A	AT
control	A	GA	GA	AG	T
control	A	G	G	A	T
control	A	GA	GA	AG	AT
control	A	G	GA	AG	T
control	A	G	G	A	T
control	A	G	G	A	T
control	A	G	G	A	T
control	A	G	GA	G	T
control	A	GA	GA	AG	AT
control	CA	G	GA	G	T
control	A	GA	G	A	AT
control	A	G	GA	AG	T
control	A	GA	G	A	AT
control	A	G	G	A	T
control	CA	G	G	A	T
control	A	GA	G	A	T
control	CA	G	G	A	T
control	A	GA	GA	AG	T
control	CA	G	G	AG	T
control	A	GA	G	A	T
control	A	GA	G	A	AT
control	A	G	GA	AG	T
control	CA	GA	G	AG	T
control	A	G	GA	AG	T
control	A	GA	GA	AG	T
control	CA	G	GA	AG	T
control	A	G	G	A	T
control	A	GA	GA	AG	T
control	A	A	G	A	T
control	C	G	G	A	T
control	A	G	GA	AG	T
control	A	G	G	A	T
control	CA	G	G	A	T
control	CA	G	G	A	T
control	CA	G	G	A	T
control	CA	GA	G	A	T
control	CA	G	GA	AG	T
control	A	GA	GA	AG	T
control	A	GA	G	A	AT
control	A	G	G	A	T
control	A	GA	G	A	AT
control	A	GA	G	A	T
control	A	GA	GA	A	T
control	A	G	G	A	T
control	CA	G	G	A	T
control	A	G	GA	AG	T
control	A	GA	G	A	T
control	A	G	A	G	T
control	A	G	G	A	T
control	A	GA	G	A	T
control	A	G	GA	AG	T
control	A	GA	G	A	AT
control	CA	G	G	A	T
control	A	G	A	G	T
control	A	G	G	A	T
control	CA	G	GA	AG	T
control	A	G	G	A	T
control	A	GA	G	A	AT
control	A	G	G	A	T
control	CA	G	G	A	T
control	CA	G	G	A	T
control	A	GA	G	A	AT
control	CA	GA	G	AG	T
control	CA	G	G	A	T
control	A	G	G	A	T
control	CA	G	G	A	T
control	C	G	G	A	T
control	A	G	G	A	T
control	A	G	GA	AG	T
control	A	G	GA	A	T
control	A	GA	GA	AG	AT
control	A	G	A	G	T
control	A	GA	G	A	T
control	A	G	GA	AG	T
control	CA	G	G	A	T
control	CA	G	GA	AG	T
control	C	G	G	A	T
control	A	G	GA	AG	T
control	A	G	GA	AG	T
control	A	G	G	A	AT
control	A	G	G	A	T
control	CA	GA	G	A	AT
control	A	GA	G	A	AT
control	A	G	G	A	T
control	A	G	GA	AG	T
control	CA	GA	G	A	T
control	A	G	G	AG	T
control	CA	G	GA	AG	T
control	A	GA	G	A	AT
control	A	G	G	A	T
control	CA	G	G	A	T
control	A	GA	G	A	AT
control	CA	GA	GA	AG	AT
control	CA	G	G	A	T
control	A	G	G	A	T
control	A	G	A	G	T
control	A	G	GA	AG	T
control	CA	G	GA	AG	T
control	A	G	G	A	T
control	A	GA	G	A	AT
control	A	GA	GA	AG	AT
control	A	G	G	A	T
control	A	G	G	A	T
control	A	G	G	A	T
control	A	G	GA	AG	T
control	A	G	A	G	T
control	CA	G	G	A	T
control	A	G	G	A	T
control	CA	G	GA	AG	T
control	A	G	G	A	T
control	A	GA	G	A
control	A	G	G	A	T
control	CA	G	G	A	T
control	CA	G	GA	AG	T
control	A	GA	GA	AG	AT
control	A	A	G	A	AT
control	A	GA	G	A	T
control	A	G	G	AG	T
control	C	G	G	A	T
control	A	G	G	A	T
control	A	G	GA	AG	T
control	A	G	A	AG	T
control	CA	G	G	A	T
control	A	G	GA	AG	T
control	A	GA	G	A	AT
control	A	G	GA	AG	T
control	A	G	GA	AG	T
control	A	GA	GA	AG	T
control	A	G	G	A	T
control	A	GA	G	A	T
control	A	GA	G	A	AT
control	CA	G	G	A	T
control	A	G	A	AG	T
control	A	GA	G	AG	AT
control	CA	G	G	A	T
control	A	G	G	A	T
control	A	GA	GA	AG	AT
control	CA	G	G	A	T
control	A	GA	G	A	AT
control	A	G	GA	AG	T
control	A	GA	GA	AG	AT
control	A	G	G	A	T
control	A	G	GA	AG	T
control	A	GA	GA	AG	AT
control	A	G	G	A	T
control	A	G	G	A	T
control	A	G	G	A	T
control	A	G	GA	AG	T
control	A	G	G	A	T
control	A	G	A	G	T
control	A	GA	G	A	AT
control	A	G	G	A	T
control	CA	G	G	A	T
control	A	GA	G	A	AT
control	A	G	G	A	T
control	A	GA	G	A	T
control	A	GA	G	A	T
control	A	G	G	A	T
control	A	A	G	A	AT
control	CA	G	G	A	T
control	A	GA	GA	AG	T
control	A	GA	G	A	T
control	A	G	GA	AG	T
control	A	G	G	A	T
control	A	GA	GA	AG	AT
control	A	A	G	A	AT
control	A	G	G	AG	T
control	A	G	A	G	T
control	A	GA	G	A	AT
control	A	GA	GA	AG	T
control	A	G	GA	AG	T
control	CA	G	G	A	T
control	A	G	G	A	T
control	CA	G	G	A	T
control	CA	G	G	A	T
control	A	GA	G	A	AT
control	A	G	A	G	T
control	A	G	G	A	T
control	CA	G	GA	G	T
control	A	G	GA	AG	T
control	CA	G	G	A	T
control	A	G	G	A	T
control	A	G	GA	AG	T
control	A	G	G	A	T
control	A	GA	GA	AG	AT
control	CA	G	GA	AG	T
control	A	G	GA	AG	T
control	A	G	G	A	T
control	CA	GA	G	A	T
control	CA	G	G	A	T
control	A	G	G	A	T
control	A	GA	GA	AG	T
control	A	G	G	A	T
control	A	G	GA	AG	T
control	A	GA	GA	AG	AT
control	A	G	G	A	T
control	A	G	GA	AG	T
control	A	GA	GA	AG	AT
control	A	G	G	AG	T
control	CA	G	G	A	T
control	A	G	G	A	T
control	A	G	GA	AG	T
control	A	GA	G	A	T
control	A	G	GA	AG	T
control	A	G	G	A	T
control	A	G	G	A	T
control	A	GA	G	A	AT
control	A	G	GA	A	T
control	CA	G	G	A	T
control	A	GA	GA	AG	T
control	A	GA	G	A	AT
control	A	G	GA	AG	T
control	A	G	G	A	T
control	CA	G	G	A	T
control	A	A	G	A	AT
control	A	G	G	A	T
control	A	G	GA	AG	T
control	A	G	A	G	T
control	A	GA	G	A	AT
control	A	G	A	G	T
control	A	GA	G	A	AT
control	A	G	G	A	T
control	A	G	G	A	T
control	A	G	GA	AG	T
control	A	GA	GA	AG	T
control	A	G	GA	AG	T
control	A	GA	G	A	T
control	CA	G	G	A	T
control	A	G	G	A	T
control	A	G	GA	AG	T
control	A	G	GA	AG	T
control	A	GA	GA	AG	T
control	A	G	GA	AG	T
control	A	G	GA	AG	T
control	A	G	A	G	T
control	CA	G	G	A	T
control	A	G	G	A	T
control	CA	G	G	A	T
control	A	GA	G	A	AT
control	CA	G	GA	AG	T
control	CA	G	G	A	T
control	CA	G	G	A	T
control	A	G	G	A	T
control	A	G	G	A	T
control	A	GA	G	A	AT
control	A	G	GA	AG	T
control	A	G	GA	AG	T
control	A	GA	G	A	T
control	A	A	G	A	AT
control	A	GA	GA	AG	AT
control	A	G	GA	AG	T
control	CA	G	G	A	T
control	A	G	GA	AG	T
control	A	G	G	A	T
control	A	G	G	A	T
control	A	GA	G	A	T
control	A	G	GA	AG	T
control	A	G	GA	AG	T
control	A	G	G	A	T
control	A	G	GA	AG	T
control	A	G	G	A	T
control	CA	G	GA	AG	T
control	A	G	GA	AG	T
control	A	G	GA	AG	T
control	A	GA	G	A	T
control	A	GA	G	A	AT
control	A	G	GA	AG	T
control	A	G	GA	AG	T
control	C	G	G	A	T
control	CA	G	G	A	T
control	CA	GA	G	A	AT
control	A	G	G	A	T
control	A	G	GA	AG	T
control	A	G	GA	AG	T
control	A	GA	G	A	AT
control	CA	G	G	A	T
control	A	GA	GA	AG	T
control	A	A	G	A	T
control	A	G	GA	AG	T
control	CA	G	G	A	T
control	A	G	A	G	T
control	CA	G	G	A	T
control	A	G	GA	AG	T
control	CA	G	G	A	T
control	A	G	GA	AG	T
control	A	G	G	A	T
control	A	G	GA	AG	T
control	A	G	G	A	T
control	A	G	G	A	T
control	A	A	G	A	A
control	CA	G	G	A	T
control	A	G	GA	G	T
control	A	GA	G	A	AT
control	A	G	A	G	T
control	A	G	G	A	T
control	A	GA	G	A	T
control	A	G	G	A	T
control	A	G	GA	AG	T
control	A	G	G	A	T
control	A	GA	G	A	T
control	CA	G	G	AG	T
control	CA	G	G	A	T
control	A	GA	G	A	T
control	A	G	GA	AG	T
control	A	G	G	A	T
control	CA	GA	G	AG	T
control	CA	G	G	A	T
control	A	G	A	G	T
control	CA	G	G	A	T
control	A	G	G	A	T
control	CA	G	G	A	T
control	A	G	GA	AG	T
control	A	G	GA	AG	T
control	A	GA	G	A	T
control	A	GA	G	A	AT
control	A	GA	G	AG	T
control	CA	G	G	A	T
control	A	G	G	A	T
control	A	G	GA	AG	T
control	A	G	G	A	T
control	A	GA	G	A	T
control	A	G	GA	AG	T
control	A	G	G	A	T
control	A	G	GA	AG	T
control	CA	G	GA	AG	T
control	CA	GA	G	A	T
control	A	G	G	A	T
control	A	GA	GA	AG	AT
control	A	G	GA	AG	T
control	A	G	GA	AG	T
control	A	A	G	A	A
control	A	GA	G	A	T
control	A	G	G	A	T
control	A	G	GA	AG	T
control	A	GA	GA	AG	AT
control	CA	G	G	A	T
control	A	GA	G	A	AT
control	A	G	G	A	T
control	A	G	GA	AG	T
control	A	G	G	A	T
control	A	G	A	G	T
control	A	GA	G	A	T
control	A	A	G	A	A
control	CA	G	G	A	T
control	CA	G	G	A	T
control	A	GA	G	A	T
control	A	G	A	G	T
control	A	G	GA	AG	T
control	A	G	G	A	T
control	A	GA	G	A	AT
control	A	G	GA	AG	T
control	CA	G	G	A	T
control	A	A	G	A	A
control	CA	G	G	A	T
control	C	G	G	A	T
control	A	G	G	A	T
control	A	G	G	A	T
control	A	G	A	G	T
control	A	GA	G	A	AT
control	CA	GA	G	A	T
control	CA	G	GA	AG	T
control	A	G	G	A	T
control	A	GA	G	A	AT
control	A	GA	GA	AG	AT
control	A	G	GA	AG	T
control	A	G	G	A	T
control	A	G	G	A	T
control	A	GA	GA	AG	T
control	A	GA	G	A	AT
control	CA	G	GA	A	T
control	CA	G	G	A	T
control	A	GA	G	A	T
control	A	GA	G	A	AT
control	A	G	G	A	T
control	A	G	A	G	T
control	A	GA	G	A	T
control	A	GA	G	A	T
control	A	G	GA	AG	T
control	A	G	GA	AG	T
control	A	GA	GA	AG	AT
control	A	G	GA	AG	T
control	A	G	G	A	T
control	A	GA	G	A	AT
control	A	G	GA	AG	T
control	A	G	GA	AG	T
control	A	A	G	A	T
control	A	GA	G	A	AT
control	A	G	GA	AG	T
